# Supplementary material for: Combination of Noble Metal and Gold–Silver Nanoclusters as Enhanced Antibacterial Coatings for Ti-Based Medical Implants
Source: Int J Mol Sci. 2025 Dec 11;26(24):11945. doi: 10.3390/ijms262411945 (PMC12732423; doi:10.3390/ijms262411945)
Supplement: Supplementary file 1 [file ijms-26-11945-s001.zip]

Archive with 1 entries (1 files):
- ijms-3989893-supplementary.pdf
